# Supplementary material for: Near-Infrared-Excitable Organic Ultralong Phosphorescence through Multiphoton Absorption
Source: Research (Wash D C). 2020 Dec 1;2020:2904928. doi: 10.34133/2020/2904928 (PMC7877391; doi:10.34133/2020/2904928)
Supplement: Supplementary Materials — Scheme S1: a survey of representative single-component organic ultralong room-temperature phosphorescence molecules. Scheme S2: synthesis of MPA-OURTP molecules. Figure S1: 1H NMR spectrum of CzPAB in d-DMSO. Figure S2: 13C NMR spectrum of CzPAB in CDCl3. Figure S3: HRMS of CzPAB. Figure S4: 13H NMR spectrum of DCzB in CDCl3. Figure S5: 13C NMR spectrum of DCzB in CDCl3. Figure S6: HRMS of DCzB. Figure S7: 1H NMR spectrum of DPAB in d-DMSO. Figure S8: 13C NMR spectrum of DPAB in CDCl3. Figure S9: TGA curves of CzPAB, DCzB, and DPAB. Figure S10: fluorescence decay profile of CzPAB powder at 300 K. Figure S11: OURTP decay profiles of CzPAB powder at 300 K. Figure S12: excitation spectrum of CzPAB by monitoring the emission peak at 530 nm and the luminescence spectrum of an iPhone 6's light-emitting diode (LED) light. Figure S13: photoluminescence intensity evolution under different excitation intensities and duration. Figure S14: molecular configuration of CzPAB dimers extracted from single crystals. Figure S15: photophysical properties in DCM solution. Figure S16: PL spectra of CzPAB in different solvents at room temperature. Figure S17: evolution of OURTP properties under different temperatures. Figure S18: absorption and fluorescence spectra of DCzB and DPAB in DCM solution. Figure S19: PL spectra of DCzB and DPAB in different solvents at room temperature. Figure S20: steady-state PL and phosphorescence spectra of DPAB crystal at 300 K. Figure S21: PL properties of NPs. Figure S22: photostabilities of NPs. Figure S23: power-dependent OURTP images of CzPAB powder from the video recorded after turning off the 800 nm NIR laser. Figure S24: the G values versus incident laser power at different laser off-time. Figure S25: molecular structures and photophysical properties of OURTP powder. Table S1: PL lifetimes of MPA-OURTP powders excited at 395 nm under ambient conditions Table S2: TD-DFT-calculated excited state energy levels and the spin-orbit coupling (SOC) constant [file 2904928.f1.zip]

Archive with 3 entries (3 files):
- 2904928.f1/Supplementary Information-clean.doc
- 2904928.f1/Supplementary video 1.mp4
- 2904928.f1/Supplementary video 2.mp4
